# Supplementary material for: The Effect of Silicon Dioxide Nanoparticles Combined with Entomopathogenic Bacteria or Fungus on the Survival of Colorado Potato Beetle and Cabbage Beetles
Source: Nanomaterials (Basel). 2022 May 4;12(9):1558. doi: 10.3390/nano12091558 (PMC9100758; doi:10.3390/nano12091558)
Supplement: Supplementary file 1 [file nanomaterials-12-01558-s001.zip]

Archive with 1 entries (1 files):
- nanomaterials-1689926-supplementary.pdf
